# Supplementary material for: Identification of Molecular Subtypes of B-Cell Acute Lymphoblastic Leukemia in Mexican Children by Whole-Transcriptome Analysis
Source: Int J Mol Sci. 2025 Jul 21;26(14):7003. doi: 10.3390/ijms26147003 (PMC12295331; doi:10.3390/ijms26147003)
Supplement: Supplementary file 1 [file ijms-26-07003-s001.zip]

Archive with 4 entries (4 files):
- Supplementary_Figure_S1.pdf
- Supplementary_Figure_S2.pdf
- Supplementary_Table S1. Score prediction of B-cell precursor acute lymphoblastic leukemia subtypes using machine learning classifiers.XLSX
- Supplementary Table S2. Oligonucleotide primers and Fluorescent TaqMan Probe sequences.XLSX
