# Supplementary material for: Identification of Molecular Subtypes of B-Cell Acute Lymphoblastic Leukemia in Mexican Children by Whole-Transcriptome Analysis
Source: Int J Mol Sci. 2025 Jul 21;26(14):7003. doi: 10.3390/ijms26147003 (PMC12295331; doi:10.3390/ijms26147003)
Supplement: Supplementary file 1 [file ijms-26-07003-s001.zip › Supplementary_Table S1. Score prediction of B-cell precursor acute lymphoblastic leukemia subtypes using machine learning classifiers.XLSX]

## Sheet: Score prediction
Supplementary Table 1. Score prediction of B-cell precursor acute lymphoblastic leukemia subtypes using machine learning classifiers
		Score prediction of Machine Learning Algorithms
Sample	Subtype	ALLCatchR	MD-ALL_svm	MD-ALL_phenograph	ALLSorts
ID_369	Hyperdiploid	1	1	1	0.867
ID_385	Hyperdiploid	1	1	1	0.804
ID_405	Hyperdiploid	1	1	1	0.955
ID_420	Hyperdiploid	1	1	1	0.928
ID_545	Hyperdiploid	0.95	1	1	0.759
ID_549	Hyperdiploid	1	1	1	0.785
ID_99	DUX4	0.95	1	1	0.996
ID_109	DUX4	1	1	1	0.999
ID_273	DUX4	0.75	1	1	0.978
ID_269	ETV6::RUNX1	1	1	1	0.995
ID_374	ETV6::RUNX1	1	1	1	0.993
ID_179	ETV6::RUNX1-like	0.95	1	1	0.933
ID_28	ETV6::RUNX1-like	0.9	1	1	0.963
ID_74	Ph-pos	0.9	1	1	0.986
ID_77	Ph-like	0.9	1	1	0.988
ID_199	Ph-like	0.95	1	1	0.931
ID_196	PAX5alt	0.7	1	1	0.805
ID_122	Low hypodiploid	0.75	0.82	1	0.34
ID_122	PAX5alt	0.2	0.18	0	0.7
ID_546	TCF3::PBX1	1	1	1	0.998
ID_123	TCF3::PBX1	1	1	1	0.998
ID_289	KMT2A	1	1	1	0.999
ID_197	ZNF384	0.95	1	1	0.994
