# Supplementary material for: Identification of Molecular Subtypes of B-Cell Acute Lymphoblastic Leukemia in Mexican Children by Whole-Transcriptome Analysis
Source: Int J Mol Sci. 2025 Jul 21;26(14):7003. doi: 10.3390/ijms26147003 (PMC12295331; doi:10.3390/ijms26147003)
Supplement: Supplementary file 1 [file ijms-26-07003-s001.zip › Supplementary Table S2. Oligonucleotide primers and Fluorescent TaqMan Probe sequences.XLSX]

## Sheet: Suppl 1
Supplementary table 2 . Oligonucleotide primers and Fluorescent TaqMan Probe sequences used for one-step qRT-PCR assays
Gene	Sequence (5´- 3´)	Exon
CRLF2	CRLF2_F	e7
	CCGGGCTCTTTGAGATACAC
	CRLF2_Probe	e8
	VIC_CACCCAGAACGTGGCCCACC_MGBNFQ
	CRLF2_R	e8
	TCTTGGCCAACTGGACTACC
GAPDH	GAPDH_F	e6-7
Internal control	CAGCCTCAAGATCATCAGCA
	GAPDH_R	e7
	TGTGGTCATGAGTCCTTCCA
	GAPDH_ Probe	e7-8
	FAM_CCCCTGGCCAAGGTCATCCA_MGBNFQ
